# Supplementary material for: Using Lactobacilli to Fight Escherichia coli and Staphylococcus aureus Biofilms on Urinary Tract Devices
Source: Antibiotics (Basel). 2021 Dec 14;10(12):1525. doi: 10.3390/antibiotics10121525 (PMC8698619; doi:10.3390/antibiotics10121525)
Supplement: Supplementary file 1 [file antibiotics-10-01525-s001.zip]

Archive with 1 entries (1 files):
- antibiotics-1425089-supplementary.pdf
